# Supplementary material for: An AFLP-based genetic linkage map of Plasmodium chabaudi chabaudi
Source: Malar J. 2005 Feb 11;4:11. doi: 10.1186/1475-2875-4-11 (PMC550669; doi:10.1186/1475-2875-4-11)
Supplement: Additional File 1 — The file (.XLS) contains the following data for markers assigned to chromosomes and, where possible, for markers in unassigned linkage groups and the overall genome: – physical size of each chromosome (Mb), the number of markers (either RFLP or AFLP and total), the number of AFLP markers per Mb, the number of recombination events predicted for the 28 clones, the frequency of recombination events per Mb and per AFLP marker, the predicted genetic length of all linkage groups, and the estimated size of map unit (kb/cM). [file 1475-2875-4-11-S1.xls]

## Sheet: Sheet1
		Chromosome			Physical size of chromosome (Mb)			No. of RFLP markers	No. of AFLP markers	No. of AFLP markers/Mb			No. of recombination events	No. of recombination events/Mb	No. of recombination events per AFLP marker			Genetic size of chromosome (cM)	No. of cM per AFLP markers			Map unit (kb/cM)
	Markers assigned to chromosomes	1			0.9			1	17	18.8889			8	8.88889	0.470588			39.2	2.30588			22.9592
		2			0.9			1	0	0			nd	nd	nd			nd	nd			nd
		3			0.94			2	0	0			nd	nd	nd			nd	nd			nd
		4			1			2	0	0			nd	nd	nd			nd	nd			nd
		5			1.14			5	31	27.193			25	21.9298	0.806452			128.2	4.13548			8.89236
		6			1.2			3	33	27.5			15	12.5	0.454545			67.2	2.03636			17.8571
		7			1.32			2	55	41.6667			41	31.0606	0.745455			132.5	2.40909			9.96226
		8			1.58			2	34	21.519			18	11.3924	0.529412			75.8	2.22941			20.8443
		9			1.58			3	23	14.557			20	12.6582	0.869565			104.8	4.55652			15.0763
		10			1.8			3	17	9.44444			12	6.66667	0.705882			160	9.41176			11.25
		11			2.1			8	47	22.381			18	8.57143	0.382979			87	1.85106			24.1379
		12			2.1			3	41	19.5238			29	13.8095	0.707317			123.6	3.01463			16.9903
		13			3.2			6	102	31.875			51	15.9375	0.5			261.4	2.56275			12.2418
		14			3.2			1	0	0			nd	nd	nd			nd	nd			nd
Total (chromosomes 1, 5-13)					17.86			42	400	22.3964			237	13.2699	0.5925			1179.7	2.94925			15.1394
	Markers on unassigned linkage groups	g2							40				30		0.75			112.6	2.815
		g3							26				21		0.807692			80.3	3.08846
		g6							16				6		0.375			23.7	1.48125
		g12							28				10		0.357143			41.1	1.46786
		g14							9				4		0.444444			15.5	1.72222
		g16							24				19		0.791667			72.8	3.03333
		g20							51				22		0.431373			93	1.82353
		g21							2				0		0			0	0
		g29							2				0		0			0	0
		g30							5				4		0.8			15.5	3.1
		g33							6				7		1.16667			26.4	4.4
		g38							5				4		0.8			15.8	3.16
Total (linkage groups)					nd				214	nd			127	nd	0.593458			496.7	2.32103			nd
Total (all chromosomes and linkage groups)					22.96				614	26.7422			364	15.8537	0.592834			1676.4	2.73029			13.696
	Additional file 1				AFLP markers, recombination events and recombination frequency in chromosomes and unassigned linkage groups
